# Supplementary material for: Design of Tetra-Peptide Ligands of Antibody Fc Regions Using In Silico Combinatorial Library Screening
Source: Pharmaceuticals (Basel). 2023 Aug 17;16(8):1170. doi: 10.3390/ph16081170 (PMC10459493; doi:10.3390/ph16081170)
Supplement: Supplementary file 1 [file pharmaceuticals-16-01170-s001.zip]

Archive with 1 entries (1 files):
- pharmaceuticals-2552272-supplementary.pdf
